# Supplementary material for: Tetragenococcus halophilus Alleviates Intestinal Inflammation in Mice by Altering Gut Microbiota and Regulating Dendritic Cell Activation via CD83
Source: Cells. 2022 Jun 12;11(12):1903. doi: 10.3390/cells11121903 (PMC9221263; doi:10.3390/cells11121903)
Supplement: Supplementary file 1 [file cells-11-01903-s001.zip]

Archive with 2 entries (2 files):
- Microbiome Supplementaty Table S3.xlsx
- Supplementary Figures S1¿CS3 and Tables S1¿CS2.pdf
