# Supplementary material for: Tetragenococcus halophilus Alleviates Intestinal Inflammation in Mice by Altering Gut Microbiota and Regulating Dendritic Cell Activation via CD83
Source: Cells. 2022 Jun 12;11(12):1903. doi: 10.3390/cells11121903 (PMC9221263; doi:10.3390/cells11121903)
Supplement: Supplementary file 1 [file cells-11-01903-s001.zip › Microbiome Supplementaty Table S3.xlsx]

## Sheet: Supplementary Table S3
Supplementary Table S3. Identification of differences in gut microbiota between normal mice, DSS-induced colitis mice, and T. halophilus-treated colitis mice
NA = Not applicable
A. Phylum identified in normal control, DSS, and DSS induced colitis mice treated with T. halophilus
Phylum	Normal mice (Mean±SD)	DSS (Mean±SD)	p-value		Phylum	DSS (Mean±SD)	DSS+T. halophilus (Mean±SD)	p-value
Actinobacteria	4.44 ± 1.29	0.93 ± 0.32	0.05		Actinobacteria	0.93 ± 0.32	3.22 ± 1	0.05
Bacteroidetes	23.23 ± 6.97	12.02 ± 6.81	0.06		Bacteroidetes	12.02 ± 6.81	15.24 ± 2.4	0.48
Deferribacteres	0 ± 0	0.77 ± 0.9	0.13		Deferribacteres	0.77 ± 0.9	0.21 ± 0.19	0.26
Firmicutes	51.53 ± 14.17	65.98 ± 9.84	0.14		Firmicutes	65.98 ± 9.84	58.42 ± 3.91	0.2
Proteobacteria	0.08 ± 0.06	9.87 ± 2.58	0.03		Proteobacteria	9.87 ± 2.58	0.22 ± 0.14	0.03
Tenericutes	0.02 ± 0	0 ± 0.01	0.03		Tenericutes	0 ± 0.01	0.11 ± 0.05	0.03
Verrucomicrobia	20.01 ± 6.74	10.27 ± 3.44	0.06		Verrucomicrobia	10.27 ± 3.44	22.17 ± 1.77	0.04
Unassigned	0.7 ± 0.41	0.15 ± 0.08	0.03		Unassigned	0.15 ± 0.08	0.43 ± 0.26	0.06
B. Family identified in normal control, DSS, and DSS induced colitis mice treated with T. halophilus
Family	Normal mice (Mean±SD)	DSS (Mean±SD)	p-value		Family	DSS (Mean±SD)	DSS+T. halophilus (Mean±SD)	p-value
Akkermansiaceae	20.01 ± 6.74	10.27 ± 3.44	0.06		Akkermansiaceae	10.27 ± 3.44	22.17 ± 1.77	0.03
Atopobiaceae	1.94 ± 0.6	0 ± 0	NA		Atopobiaceae	0 ± 0	0 ± 0.01	NA
Bacteroidaceae	0.63 ± 0.62	9.52 ± 8.3	0.03		Bacteroidaceae	9.52 ± 8.3	0.42 ± 0.24	0.03
Bifidobacteriaceae	1.05 ± 0.58	0 ± 0	NA		Bifidobacteriaceae	0 ± 0	1.98 ± 0.72	NA
Clostridiaceae	1 ± 0.19	14.54 ± 4.62	0.03		Clostridiaceae	14.54 ± 4.62	4.13 ± 1.31	0.03
Coriobacteriaceae	0.14 ± 0.04	0.01 ± 0.01	0.03		Coriobacteriaceae	0.01 ± 0.01	0.04 ± 0.01	0.04
Deferribacteraceae	0 ± 0	0.77 ± 0.9	0.13		Deferribacteraceae	0.77 ± 0.9	0.21 ± 0.19	0.26
Defluviitaleaceae	1.19 ± 0.44	0.15 ± 0.27	0.03		Defluviitaleaceae	0.15 ± 0.27	2.66 ± 0.61	0.03
Eggerthellaceae	1.31 ± 0.13	0.92 ± 0.32	0.06		Eggerthellaceae	0.92 ± 0.32	1.19 ± 0.39	0.32
Enterococcaceae	0.01 ± 0.01	0.3 ± 0.43	0.22		Enterococcaceae	0.3 ± 0.43	0 ± 0	NA
Erysipelotrichaceae	3.06 ± 0.15	22.9 ± 3.58	0.03		Erysipelotrichaceae	22.9 ± 3.58	13.07 ± 3.63	0.03
Eubacteriaceae	0.46 ± 0.2	0.01 ± 0.02	0.03		Eubacteriaceae	0.01 ± 0.02	0.2 ± 0.13	0.03
Lachnospiraceae	7.26 ± 5.35	2.54 ± 1.85	0.14		Lachnospiraceae	2.54 ± 1.85	4.78 ± 2.33	0.18
Lactobacillaceae	33.23 ± 12.02	6.64 ± 4.75	0.03		Lactobacillaceae	6.64 ± 4.75	19.08 ± 2.48	0.03
Oscillospiraceae	0.05 ± 0.01	0.13 ± 0.07	0.31		Oscillospiraceae	0.13 ± 0.07	0.13 ± 0.06	0.88
Peptococcaceae	0.03 ± 0.03	0.04 ± 0.01	0.46		Peptococcaceae	0.04 ± 0.01	0.12 ± 0.05	0.03
Peptostreptococcaceae	0.18 ± 0.23	13.04 ± 4.42	0.03		Peptostreptococcaceae	13.04 ± 4.42	1.4 ± 0.42	0.03
Porphyromonadaceae	20.54 ± 6.31	2.17 ± 3.44	0.03		Porphyromonadaceae	2.17 ± 3.44	14.68 ± 2.07	0.03
Rikenellaceae	2.02 ± 0.88	0.33 ± 0.07	0.03		Rikenellaceae	0.33 ± 0.07	0.13 ± 0.1	0.06
Ruminococcaceae	3.06 ± 1.54	2.48 ± 2	0.69		Ruminococcaceae	2.48 ± 2	7.74 ± 2.08	0.03
Staphylococcaceae	0.5 ± 0.69	2.37 ± 1.64	0.11		Staphylococcaceae	2.37 ± 1.64	0.01 ± 0.01	0.03
Sutterellaceae	0.06 ± 0.05	2.26 ± 0.95	0.03		Sutterellaceae	2.26 ± 0.95	0.2 ± 0.13	0.03
Unassigned	2.1 ± 0.65	8.37 ± 2.37	0.03		Unassigned	8.37 ± 2.37	5.24 ± 2.63	0.34
C. Genus identified identified in normal Control, DSS, and DSS induced colitis mice treated with T. halophilus
Genus	Normal mice (Mean±SD)	DSS (Mean±SD)	p-value		Genus	DSS (Mean±SD)	DSS+T. halophilus (Mean±SD)	p-value
Acetatifactor	0.08 ± 0.03	0.3 ± 0.13	0.03		Acetatifactor	0.3 ± 0.13	0.2 ± 0.11	0.49
Acetivibrio	0.03 ± 0.02	0.02 ± 0.01	0.83		Acetivibrio	0.02 ± 0.01	0.02 ± 0.01	1
Adlercreutzia	0 ± 0	0 ± 0	NA		Adlercreutzia	0 ± 0	0.1 ± 0.05	NA
Akkermansia	20.01 ± 6.74	10.27 ± 3.44	0.06		Akkermansia	10.27 ± 3.44	22.17 ± 1.77	0.03
Alistipes	2.02 ± 0.88	0.33 ± 0.07	0.03		Alistipes	0.33 ± 0.07	0.13 ± 0.1	0.06
Allobaculum	0.26 ± 0.34	0 ± 0	NA		Allobaculum	0 ± 0	0.15 ± 0.06	NA
Anaerobacterium	0.62 ± 0.24	0.03 ± 0.06	0.03		Anaerobacterium	0.03 ± 0.06	0.48 ± 0.21	0.03
Anaerotruncus	0.09 ± 0.05	0.44 ± 0.61	0.29		Anaerotruncus	0.44 ± 0.61	0.07 ± 0.07	0.27
Asaccharobacter	0.42 ± 0.13	0.54 ± 0.15	0.27		Asaccharobacter	0.54 ± 0.15	0.72 ± 0.32	0.34
Bacteroides	0.63 ± 0.62	9.52 ± 8.3	0.03		Bacteroides	9.52 ± 8.3	0.42 ± 0.24	0.03
Barnesiella	15.49 ± 5.03	1.74 ± 2.7	0.03		Barnesiella	1.74 ± 2.7	13.3 ± 2.96	0.03
Bifidobacterium	1.05 ± 0.58	0 ± 0	NA		Bifidobacterium	0 ± 0	1.98 ± 0.72	NA
Blautia	0.32 ± 0.21	0.08 ± 0.09	0.11		Blautia	0.08 ± 0.09	0.41 ± 0.5	0.249
Candidatus_Arthromitus	0.67 ± 0.11	0.01 ± 0.02	0.03		Candidatus_Arthromitus	0.01 ± 0.02	0.01 ± 0.01	0.58
Clostridium	0.17 ± 0.09	14.51 ± 4.62	0.03		Clostridium	14.51 ± 4.62	4.06 ± 1.34	0.03
Dielma	0.09 ± 0.12	0 ± 0	NA		Dielma	0 ± 0	0.08 ± 0.08	NA
Enterococcus	0.01 ± 0.01	0.3 ± 0.43	0.22		Enterococcus	0.3 ± 0.43	0 ± 0	NA
Enterorhabdus	0.28 ± 0.08	0.1 ± 0.09	0.06		Enterorhabdus	0.1 ± 0.09	0.07 ± 0.01	1
Erysipelatoclostridium	0.59 ± 0.32	2.35 ± 2.5	0.21		Erysipelatoclostridium	2.35 ± 2.5	0.43 ± 0.18	0.17
Eubacterium	0.44 ± 0.21	0.01 ± 0.01	0.03		Eubacterium	0.01 ± 0.01	0.2 ± 0.13	0.03
Flavonifractor	0.04 ± 0.03	0.02 ± 0.01	0.55		Flavonifractor	0.02 ± 0.01	0.11 ± 0.08	0.1
Gemmiger	0.01 ± 0.01	0.23 ± 0.32	0.22		Gemmiger	0.23 ± 0.32	0.02 ± 0.02	0.24
Holdemanella	0.04 ± 0.01	0 ± 0	NA		Holdemanella	0 ± 0	0.06 ± 0.02	NA
Intestinimonas	0.36 ± 0.19	0.03 ± 0.02	0.03		Intestinimonas	0.03 ± 0.02	0.31 ± 0.05	0.03
Jeotgalicoccus	0.06 ± 0.08	0.34 ± 0.11	0.03		Jeotgalicoccus	0.34 ± 0.11	0 ± 0	NA
Lachnoclostridium	4.53 ± 3.49	1.57 ± 1.14	0.15		Lachnoclostridium	1.57 ± 1.14	3.56 ± 1.44	0.07
Lactobacillus	33.23 ± 12.02	6.64 ± 4.75	0.03		Lactobacillus	6.64 ± 4.75	19.08 ± 2.48	0.03
Lutispora	0.09 ± 0.09	0 ± 0	NA		Lutispora	0 ± 0	0 ± 0	NA
Mucispirillum	0 ± 0	0.77 ± 0.9	NA		Mucispirillum	0.77 ± 0.9	0.21 ± 0.19	0.26
Murimonas	1.13 ± 0.91	0.02 ± 0.03	0.03		Murimonas	0.02 ± 0.03	0 ± 0.01	0.18
Natranaerovirga	0.07 ± 0.02	0.02 ± 0.02	0.03		Natranaerovirga	0.02 ± 0.02	0.23 ± 0.18	0.03
Olsenella	1.93 ± 0.6	0 ± 0	NA		Olsenella	0 ± 0	0 ± 0.01	NA
Oscillibacter	0.05 ± 0.01	0.13 ± 0.07	0.09		Oscillibacter	0.13 ± 0.07	0.13 ± 0.06	0.95
Parabacteroides	0.14 ± 0.1	0.07 ± 0.05	0.27		Parabacteroides	0.07 ± 0.05	0.24 ± 0.27	0.26
Paraeggerthella	0.17 ± 0.11	0.19 ± 0.08	0.82		Paraeggerthella	0.19 ± 0.08	0.14 ± 0.04	0.33
Parasutterella	0.06 ± 0.05	2.26 ± 0.95	0.03		Parasutterella	2.26 ± 0.95	0.2 ± 0.13	0.03
Porphyromonas	3.22 ± 0.84	0.33 ± 0.64	0.03		Porphyromonas	0.33 ± 0.64	0.37 ± 0.14	0.39
Pseudoflavonifractor	0.22 ± 0.16	0.19 ± 0.16	0.78		Pseudoflavonifractor	0.19 ± 0.16	0.25 ± 0.06	0.49
Romboutsia	0.18 ± 0.23	12.86 ± 4.41	0.03		Romboutsia	12.86 ± 4.41	1.37 ± 0.41	0.03
Roseburia	0.51 ± 0.58	0.01 ± 0.01	0.13		Roseburia	0.01 ± 0.01	0.01 ± 0.01	0.75
Ruminiclostridium	1.83 ± 1.6	1.7 ± 1.71	0.68		Ruminiclostridium	1.7 ± 1.71	5.32 ± 1.88	0.06
Ruminococcus	0.32 ± 0.12	0.02 ± 0.03	0.03		Ruminococcus	0.02 ± 0.03	1.46 ± 0.66	0.03
Staphylococcus	0.44 ± 0.61	2.02 ± 1.55	0.1		Staphylococcus	2.02 ± 1.55	0.01 ± 0.01	0.03
Stomatobaculum	0.11 ± 0.12	0.34 ± 0.37	0.28		Stomatobaculum	0.34 ± 0.37	0.2 ± 0.17	0.49
Turicibacter	1.13 ± 0.7	20.45 ± 4.3	0.03		Turicibacter	20.45 ± 4.3	10.05 ± 3.29	0.03
Vallitalea	1.14 ± 0.45	0.14 ± 0.25	0.03		Vallitalea	0.14 ± 0.25	2.6 ± 0.62	0.03
Unassigned	4.71 ± 0.49	8.47 ± 2.19	0.03		Unassigned	8.47 ± 2.19	7.88 ± 3.4	0.69
D. Species identified in normal, DSS, and DSS induced colitis mice treated with T. halophilus
Species	Normal mice (Mean±SD)	DSS (Mean±SD)	p-value		Species	DSS (Mean±SD)	DSS+T. halophilus (Mean±SD)	p-value
[Clostridium]_aerotolerans	0.25 ± 0.27	0.14 ± 0.1	0.47		[Clostridium]_aerotolerans	0.14 ± 0.1	0.82 ± 0.74	0.11
[Clostridium]_aldenense	0.14 ± 0.13	0.01 ± 0	NA		[Clostridium]_aldenense	0.01 ± 0	0.06 ± 0.03	NA
[Clostridium]_asparagiforme	0.25 ± 0.15	0.12 ± 0.08	0.15		[Clostridium]_asparagiforme	0.12 ± 0.08	0.09 ± 0.04	0.55
[Clostridium]_cellobioparum	0.92 ± 1.55	0.92 ± 1.85	0.99		[Clostridium]_cellobioparum	0.92 ± 1.85	2.82 ± 2.06	0.21
[Clostridium]_cellulolyticum	0.01 ± 0.01	0 ± 0	NA		[Clostridium]_cellulolyticum	0 ± 0	0.07 ± 0.05	NA
[Clostridium]_cocleatum	0.55 ± 0.29	2.29 ± 2.48	0.21		[Clostridium]_cocleatum	2.29 ± 2.48	0.39 ± 0.16	0.17
[Clostridium]_indolis	0.64 ± 1.05	0.14 ± 0.08	0.38		[Clostridium]_indolis	0.14 ± 0.08	0.15 ± 0.15	0.95
[Clostridium]_lavalense	0.17 ± 0.33	0.02 ± 0.02	0.38		[Clostridium]_lavalense	0.02 ± 0.02	0.08 ± 0.12	0.34
[Clostridium]_leptum	0.11 ± 0.06	0.03 ± 0.02	0.04		[Clostridium]_leptum	0.03 ± 0.02	0.17 ± 0.18	0.21
[Clostridium]_methylpentosum	0.08 ± 0.03	0.6 ± 0.83	0.25		[Clostridium]_methylpentosum	0.6 ± 0.83	0.04 ± 0.04	0.22
[Clostridium]_oroticum	0.1 ± 0.05	0.09 ± 0.1	0.86		[Clostridium]_oroticum	0.09 ± 0.1	0.13 ± 0.09	0.61
[Clostridium]_papyrosolvens	0.04 ± 0.03	0 ± 0.01	0.04		[Clostridium]_papyrosolvens	0 ± 0.01	0.07 ± 0.07	0.04
[Clostridium]_polysaccharolyticum	0.01 ± 0.01	0.01 ± 0.01	0.62		[Clostridium]_polysaccharolyticum	0.01 ± 0.01	0.17 ± 0.2	0.16
[Clostridium]_saccharolyticum	0.72 ± 0.57	0.07 ± 0.05	0.03		[Clostridium]_saccharolyticum	0.07 ± 0.05	0.58 ± 0.3	0.03
[Clostridium]_scindens	0.2 ± 0.05	0.1 ± 0.15	0.25		[Clostridium]_scindens	0.1 ± 0.15	0.05 ± 0.03	0.53
[Clostridium]_viride	0.03 ± 0.02	0.01 ± 0.01	0.1		[Clostridium]_viride	0.01 ± 0.01	0.14 ± 0.07	0.03
[Clostridium]_xylanolyticum	0.08 ± 0.07	0.37 ± 0.39	0.19		[Clostridium]_xylanolyticum	0.37 ± 0.39	0.06 ± 0.05	0.16
[Eubacterium]_dolichum	0.05 ± 0.02	0.09 ± 0.14	0.56		[Eubacterium]_dolichum	0.09 ± 0.14	0.07 ± 0.06	0.77
[Eubacterium]_rectale	0.01 ± 0.01	0 ± 0	NA		[Eubacterium]_rectale	0 ± 0	0 ± 0	NA
[Eubacterium]_siraeum	0.12 ± 0.08	0.09 ± 0.06	0.57		[Eubacterium]_siraeum	0.09 ± 0.06	0.21 ± 0.16	0.23
[Ruminococcus]_gnavus	0.28 ± 0.19	0.08 ± 0.09	0.11		[Ruminococcus]_gnavus	0.08 ± 0.09	0.4 ± 0.5	0.26
Acetatifactor_muris	0.08 ± 0.03	0.3 ± 0.13	0.03		Acetatifactor_muris	0.3 ± 0.13	0.2 ± 0.11	0.27
Acetivibrio_cellulolyticus	0 ± 0	0.01 ± 0.01	NA		Acetivibrio_cellulolyticus	0.01 ± 0.01	0 ± 0	0.35
Adlercreutzia_equolifaciens	0 ± 0	0 ± 0	NA		Adlercreutzia_equolifaciens	0 ± 0	0.1 ± 0.05	NA
Akkermansia_muciniphila	20.01 ± 6.74	10.27 ± 3.44	0.06		Akkermansia_muciniphila	10.27 ± 3.44	22.17 ± 1.77	0.03
Alistipes_finegoldii	0 ± 0	0.33 ± 0.07	NA		Alistipes_finegoldii	0.33 ± 0.07	0.12 ± 0.1	0.04
Alistipes_putredinis	1.93 ± 0.85	0 ± 0	NA		Alistipes_putredinis	0 ± 0	0 ± 0.01	NA
Allobaculum_stercoricanis	0.26 ± 0.34	0 ± 0	NA		Allobaculum_stercoricanis	0 ± 0	0.15 ± 0.06	NA
Anaerobacterium_chartisolvens	0.62 ± 0.24	0.03 ± 0.06	0.03		Anaerobacterium_chartisolvens	0.03 ± 0.06	0.48 ± 0.21	0.03
Anaerotruncus_colihominis	0.09 ± 0.05	0.44 ± 0.61	0.29		Anaerotruncus_colihominis	0.44 ± 0.61	0.07 ± 0.07	0.27
Asaccharobacter_celatus	0.42 ± 0.13	0.54 ± 0.15	0.27		Asaccharobacter_celatus	0.54 ± 0.15	0.72 ± 0.32	0.34
Bacteroides_caccae	0.38 ± 0.44	2.21 ± 2.54	0.2		Bacteroides_caccae	2.21 ± 2.54	0.21 ± 0.09	0.16
Bacteroides_thetaiotaomicron	0.19 ± 0.13	7.12 ± 7.77	0.12		Bacteroides_thetaiotaomicron	7.12 ± 7.77	0.19 ± 0.17	0.12
Barnesiella_intestinihominis	12.08 ± 3.81	1.71 ± 2.68	0.03		Barnesiella_intestinihominis	1.71 ± 2.68	12.89 ± 2.59	0.03
Barnesiella_viscericola	3.37 ± 1.34	0.01 ± 0.01	0.03		Barnesiella_viscericola	0.01 ± 0.01	0.03 ± 0.01	0.4
Bifidobacterium_pseudolongum	0.01 ± 0.01	0 ± 0	NA		Bifidobacterium_pseudolongum	0 ± 0	1.94 ± 0.72	NA
Candidatus_Arthromitus_sp._SFB-mouse	0.66 ± 0.11	0 ± 0.01	0.03		Candidatus_Arthromitus_sp._SFB-mouse	0 ± 0.01	0.01 ± 0.01	0.25
Clostridium_disporicum	0.12 ± 0.1	14.23 ± 4.56	0.03		Clostridium_disporicum	14.23 ± 4.56	3.8 ± 1.31	0.03
Clostridium_senegalense	0.02 ± 0.03	0.01 ± 0.02	0.57		Clostridium_senegalense	0.01 ± 0.02	0.09 ± 0.04	0.04
Dielma_fastidiosa	0.09 ± 0.12	0 ± 0	NA		Dielma_fastidiosa	0 ± 0	0.08 ± 0.08	NA
Enterorhabdus_mucosicola	0.15 ± 0.01	0.09 ± 0.09	0.24		Enterorhabdus_mucosicola	0.09 ± 0.09	0.07 ± 0.02	0.58
Eubacterium_coprostanoligenes	0.07 ± 0.07	0.01 ± 0.01	0.14		Eubacterium_coprostanoligenes	0.01 ± 0.01	0.19 ± 0.13	0.03
Eubacterium_xylanophilum	0.37 ± 0.19	0 ± 0	NA		Eubacterium_xylanophilum	0 ± 0	0 ± 0	NA
Flavonifractor_plautii	0.04 ± 0.03	0.02 ± 0.01	0.31		Flavonifractor_plautii	0.02 ± 0.01	0.11 ± 0.08	0.1
Gemmiger_formicilis	0.01 ± 0.01	0.23 ± 0.32	0.22		Gemmiger_formicilis	0.23 ± 0.32	0.02 ± 0.02	0.24
Holdemanella_biformis	0.04 ± 0.01	0 ± 0	NA		Holdemanella_biformis	0 ± 0	0.06 ± 0.02	NA
Intestinimonas_butyriciproducens	0.36 ± 0.19	0.03 ± 0.02	0.03		Intestinimonas_butyriciproducens	0.03 ± 0.02	0.31 ± 0.05	0.03
Lactobacillus_gasseri	0.08 ± 0.03	0.01 ± 0.01	0.03		Lactobacillus_gasseri	0.01 ± 0.01	0.03 ± 0.01	0.04
Lactobacillus_intestinalis	3.17 ± 2.24	0 ± 0	NA		Lactobacillus_intestinalis	0 ± 0	0.01 ± 0.01	NA
Lactobacillus_johnsonii	27.48 ± 13.11	2.94 ± 4.81	0.03		Lactobacillus_johnsonii	2.94 ± 4.81	17.1 ± 2.68	0.03
Lactobacillus_reuteri	1.98 ± 1.09	0.42 ± 0.43	0.11		Lactobacillus_reuteri	0.42 ± 0.43	1.27 ± 0.66	0.11
Lutispora_thermophila	0.09 ± 0.09	0 ± 0	NA		Lutispora_thermophila	0 ± 0	0 ± 0	NA
Mucispirillum_schaedleri	0 ± 0	0.77 ± 0.9	NA		Mucispirillum_schaedleri	0.77 ± 0.9	0.21 ± 0.19	0.26
Murimonas_intestini	1.13 ± 0.91	0.02 ± 0.03	0.03		Murimonas_intestini	0.02 ± 0.03	0 ± 0.01	0.17
Natranaerovirga_pectinivora	0.07 ± 0.02	0.02 ± 0.02	0.03		Natranaerovirga_pectinivora	0.02 ± 0.02	0.23 ± 0.18	0.03
Olsenella_profusa	1.92 ± 0.6	0 ± 0	NA		Olsenella_profusa	0 ± 0	0 ± 0.01	NA
Oscillibacter_ruminantium	0.05 ± 0.01	0.09 ± 0.05	0.12		Oscillibacter_ruminantium	0.09 ± 0.05	0.1 ± 0.06	0.74
Parabacteroides_goldsteinii	0.09 ± 0.09	0.07 ± 0.05	0.8		Parabacteroides_goldsteinii	0.07 ± 0.05	0.24 ± 0.27	0.26
Paraeggerthella_hongkongensis	0.17 ± 0.11	0.19 ± 0.08	0.82		Paraeggerthella_hongkongensis	0.19 ± 0.08	0.14 ± 0.04	0.33
Parasutterella_excrementihominis	0.06 ± 0.05	2.26 ± 0.95	0.03		Parasutterella_excrementihominis	2.26 ± 0.95	0.2 ± 0.13	0.03
Porphyromonas_catoniae	2.3 ± 0.73	0.3 ± 0.59	0.03		Porphyromonas_catoniae	0.3 ± 0.59	0.15 ± 0.1	0.3
Porphyromonas_pogonae	0.06 ± 0.02	0.02 ± 0.04	0.19		Porphyromonas_pogonae	0.02 ± 0.04	0.19 ± 0.16	0.03
Pseudoflavonifractor_capillosus	0.22 ± 0.16	0.19 ± 0.16	0.78		Pseudoflavonifractor_capillosus	0.19 ± 0.16	0.25 ± 0.06	0.49
Romboutsia_sedimentorum	0.18 ± 0.23	12.84 ± 4.4	0.03		Romboutsia_sedimentorum	12.84 ± 4.4	1.37 ± 0.41	0.03
Roseburia_faecis	0.46 ± 0.55	0 ± 0	NA		Roseburia_faecis	0 ± 0	0 ± 0.01	NA
Roseburia_intestinalis	0 ± 0	0.01 ± 0.02	NA		Roseburia_intestinalis	0.01 ± 0.02	0 ± 0	NA
Ruminiclostridium_thermocellum	0.21 ± 0.24	0.01 ± 0.02	0.16		Ruminiclostridium_thermocellum	0.01 ± 0.02	0.41 ± 0.66	0.27
Ruminococcus_albus	0.17 ± 0.15	0.01 ± 0.01	0.03		Ruminococcus_albus	0.01 ± 0.01	0.12 ± 0.14	0.22
Ruminococcus_callidus	0 ± 0	0 ± 0	NA		Ruminococcus_callidus	0 ± 0	0.27 ± 0.22	NA
Ruminococcus_faecis	0.05 ± 0.03	0 ± 0.01	0.03		Ruminococcus_faecis	0 ± 0.01	0.01 ± 0.01	0.21
Ruminococcus_flavefaciens	0.04 ± 0.04	0 ± 0.01	0.04		Ruminococcus_flavefaciens	0 ± 0.01	0.09 ± 0.08	0.04
Ruminococcus_lactaris	0.05 ± 0.06	0.01 ± 0.01	0.4		Ruminococcus_lactaris	0.01 ± 0.01	0.93 ± 0.66	0.03
Staphylococcus_cohnii	0.24 ± 0.37	0.43 ± 0.3	0.45		Staphylococcus_cohnii	0.43 ± 0.3	0 ± 0.01	0.24
Staphylococcus_lentus	0.18 ± 0.21	1.48 ± 1.18	0.03		Staphylococcus_lentus	1.48 ± 1.18	0 ± 0	NA
Stomatobaculum_longum	0.11 ± 0.12	0.34 ± 0.37	0.28		Stomatobaculum_longum	0.34 ± 0.37	0.2 ± 0.17	0.49
Turicibacter_sanguinis	1.13 ± 0.7	20.45 ± 4.3	0.03		Turicibacter_sanguinis	20.45 ± 4.3	10.05 ± 3.29	0.03
Vallitalea_guaymasensis	0.03 ± 0.03	0.01 ± 0.01	0.22		Vallitalea_guaymasensis	0.01 ± 0.01	0.8 ± 0.61	0.03
Vallitalea_pronyensis	1.1 ± 0.47	0.13 ± 0.23	0.03		Vallitalea_pronyensis	0.13 ± 0.23	1.77 ± 0.2	0.03
Unassigned	9.19 ± 1.93	12.95 ± 2.95	0.06		Unassigned	12.95 ± 2.95	11.66 ± 3.48	0.66
